# Supplementary material for: Excited-State Dynamics of All the Mono-cis and the Major Di-cis Isomers of β-Apo-8′-Carotenal as Revealed by Femtosecond Time-Resolved Transient Absorption Spectroscopy
Source: Molecules. 2023 May 29;28(11):4424. doi: 10.3390/molecules28114424 (PMC10254598; doi:10.3390/molecules28114424)
Supplement: Supplementary file 1 [file molecules-28-04424-s001.zip]

Archive with 1 entries (1 files):
- molecules-2381469-supplementary.pdf
